# Supplementary material for: Atypical Presentation of Methicillin-Susceptible Staphylococcus aureus Infection in a Dengue-Positive Patient: A Case Report with Virulence Genes Analysis
Source: Pathogens. 2020 Mar 5;9(3):190. doi: 10.3390/pathogens9030190 (PMC7157556; doi:10.3390/pathogens9030190)
Supplement: Supplementary file 1 [file pathogens-09-00190-s001.zip]

Archive with 1 entries (1 files):
- pathogens-717419-SI.xlsx
