# Supplementary material for: Atypical Presentation of Methicillin-Susceptible Staphylococcus aureus Infection in a Dengue-Positive Patient: A Case Report with Virulence Genes Analysis
Source: Pathogens. 2020 Mar 5;9(3):190. doi: 10.3390/pathogens9030190 (PMC7157556; doi:10.3390/pathogens9030190)
Supplement: Supplementary file 1 [file pathogens-09-00190-s001.zip › pathogens-717419-SI.xlsx]

## Sheet: Supplementary Table 1
Table S1: Details of the virulence genes identified in the HS-MSSA genome and the reference genomes (showing the specific gene accession numbers) used.
Virulence factors	Related genes	Contig no.	Sequence region (bp)	DNA strand	DNA sequence of the predicted virulence gene	S. aureus RF122	S. aureus COL	S. aureus JH1	S. aureus JH9	MRSA 252	MSSA 476	S. aureus Mu3	S. aureus Mu50	S. aureus MW2	S. aureus N315	NCTC8325	S. aureus str Newman	S. aureus USA300_FPR3757	S. aureus USA300_TCH1516
Adherence
Autolysin	atl	2	172186-175965	-	atggcgaaaaaattcaattacaaactaccatcaatggttgcattaacgcttgtaggttcagcagtcactgcacatcaagttcaagcagctgagacgacacaagatcaaactactaataaaaacgttttagatagtaataaagttaaagcaactactgaacaagcaaaagctgaggtaaaaaatccaacgcaaaacatttctggcactcaagtatatcaagaccctgctattgtccaaccaaaaacagcaaataacaaaacaggcaatgctcaagtaagtcaaaaagttgatactgcacaagtaaatggtgacactcgtgctaatcaatcagcgactacaaataatacgcagcctgttgcaaagtcaacaagcactacagcacctaaaactaacactaat…	SAB0919c	SACOL1062	SaurJH1_1135	SaurJH9_1112	SAR1026	SAS0988	SAHV_1045	SAV1052	MW0936	SA0905	SAOUHSC_00994	NWMN_0922	SAUSA300_0955	USA300HOU_0997
Cell wall associated fibronectin binding protein	ebh	15	17112-29540	-	gtgaattatcgtgataaaattcaaaagtttagtattcgtaaatatacagttggtacattttcaactgtcattgcgacattggtatttttaggattcaatacatcacaagcacatgctgctgaaacaaatcaaccagcaagcgtggttaaacagaaacaacaaagtaataatgaacagactgagaatcgagaatctcaagtacaaaattctcaaaattcacaaaatagtcaatcattatctgctactcatgaaaatgagcaaccaaatattagtcaagctaatttagtagatcaaaaagtagcgcaatcatctactactaatgatgaacaaccagcatctcaaaatgtaaatacaaagaaagattcggcaacggctgcgacaacacaaccagataaagaa…	SAB1289c*	SACOL1472	SaurJH1_1524	SaurJH9_1495	SAR1447	SAS1377*	SAHV_1422	SAV1434	MW1324	SA1267	SAOUHSC_01447	NWMN_1344	SAUSA300_1327	USA300HOU_1372
												SAHV_1423	SAV1435		SA1268		NWMN_1345
Collagen adhesion	cna	19	142053-142376	-	gtggataacaatgatatgggtaacttgattgtgacgaataaatatacgccagaaaaaccgaataaaccaatctatcctgaaaaaccaaaagacaaaacaccaccaactaaacctgatcactctaataaagttaaaccaactcccccagataagccatcaaaagtggataaggatgatcaacctaaagataataaaaccaaacctgaaaatcctctaaaagaattaccaaaaactggtatgaagattataacttcatggattacatgggtatttataggtatattgggattgtatttaattttaagaaaaagatttaactcataa	-	-	-	-	SAR2774	SAS2578	-	-	MW2612	-	-	-	-	-
Elastin binding protein	ebp	15	78470-79936	-	atggctatgtctaataattttaaagatgactttgaaaaaaatcgtcaatcgatagacacaaattcacatcaagaccatacggaagatgttgaaaaagaccaatcagaattagaacatcaggatacaatagagaatacggagcaacagtttccgccaagaaatgcccaaagaagaaaaagacgccgtgatttagcaacgaatcataataaacaagttcacaatgaatcacaaacatctgaagacaatgttcaaaatgaggctggcacaatagatgatcgtcaagtcgaatcatcacacagtactgaaagtcaagaacctagccatcaagacagtacacctcaacatgaagaggaatattataataagaatgcttttgcaatggataaatcacatccagaa…	SAB1343c	SACOL1522	SaurJH1_1568	SaurJH9_1537	SAR1489	-	SAHV_1469	SAV1481	MW1369	SA1312	SAOUHSC_01501	NWMN_1389	SAUSA300_1370	USA300HOU_1419
Extracellular adherence protein/MHC analogous protein	eap/map	11	50777-52522	-	atgaaatttaagtcattgattacaacaacattagcattaggcgttatagcatcaacaggagcaaactttaatactaacgaagcatctgccgcagctaagccattagataaatcatcaagtacattacaccatggacattctaacatccagattccatatacaattactgtgaacggcacaagccaaaacattttatcaagcttaacatttaataagaatcaaaatattagttataaagatatagagaataaagttaaatcagttttatactttaatagaggtattagtgatatcgatttaagactttcaaagcaagcggaatatacggttcattttaaaaatggaacaaaaagagttatcgatttgaaatcaggtatctacacagctgacttaatcaat…	SAB1873c	SACOL2002	SaurJH1_0999	SaurJH9_1996	SAR2030	-	SAHV_1923*	SAV1938*	MW1880*	-	SAOUHSC_02161	NWMN_1872	-	USA300HOU_1942
Fibrinogen binding protein	efb	12	69305-69802	+	atgaaaaataaattgatagcaaaatctttattaacaatagcggcaataggtattactacaactacaattgcgtcaacagcagatgcgagcgaaggatacggtccaagagaaaagaaaccagtgagtattaatcacaatatcgtagagtacaatgatggtacttttaaatatcaatctagaccaaaatttaactcaacacctaaatatattaaattcaaacatgactataatattttagaatttaacgatggtacattcgaatatggtgcacgtccacaatttaataaaccagcagcaaaaactgatgcaactattaaaaaagaacaaaaattgattcaagctcaaaatcttgtgagagaatttgaaaaaacacatactgtcagtgcacacagaaaagca…	SAB1021	SACOL1168	SaurJH1_1239	SaurJH9_1215	SAR1130	SAS1091	SAHV_1148	SAV1158	MW1040	SA1003	SAOUHSC_01114	NWMN_1069	SAUSA300_1055	USA300HOU_1094
Fibronectin binding proteins	fnbA	6	7942-11022	-	ttgggagcagcatcagtattcttaggaacaatgatcgttgttgggatgggacaagataaagaagctgcagcatcagaacaaaagacaacagtagaagaaaatgggaattcagctactgataataaagtaagcgaaactcaaacaactgcaactaacgttaatcatatagaagaaactcaatcatataacgcaacagcaacagaacaaccgtcaaacgcaacacaagtaacaactgaagaagcaccaaaagcagtacaagcaccacaaactgcacaaccagcaaatttagaaacagttaaagaagaggtagttaaggaagaagcgaaccctcaagttaaggaaacgacacaatctcaagacaatagcggagatcaaagacaagtagatttaacacctaaa…	SAB2375c	SACOL2511	SaurJH1_2578	SaurJH9_2526	SAR2580	SAS2388	SAHV_2487	SAV2503	MW2421	SA2291	SAOUHSC_02803	NWMN_2399	SAUSA300_2441	USA300HOU_2491
Fibronectin binding proteins	fnbB	6	4386-7193	-	atgatcgttgttggaatgggacaagaaaaagaagctgcagcatcggaacaaaacaatactacagtagaggaaagtgggagttcagctactgaaagaaaagcaagcgaaacacaaacaactacaaataacgttaatacaatagatgaaacacaatcatacagcgcgacatcaactgagcaactatcacaatcaacacaagtaacaacagaagaagcaccgaaaactgtgcaagcaccaaaagtagaaacttcgcgagttgatttgccatcggaaaaagttgctgataaggaaactacaggaactcaagttgacacagctcaaccaagtaacgtctcagaaattaaaccaagagtgaaaagatcgactgacgttgccgtagtagcaggagaagctaaggcg…	-	SACOL2509	SaurJH1_2577	SaurJH9_2525	-	SAS2387	SAHV_2486	SAV2502	MW2420	SA2290	SAOUHSC_02802	NWMN_2397	SAUSA300_2440	USA300HOU_2490
Intercellular adhesin	icaA	19	115805-117004	+	atgtctatttactggattgtcggttcaatttatttctattttaccagagaaattagatattcattgaacaagaagcctgacataaatgtggatgaattagaaggcattacatttttacttgcctgttataacgaaagtgaaacgattgaagatacgttgtctaatgttcttgcactcaaatacgagaagaaagaaattattatcattaatgatggaagttcagataatacagcagaactcatctataaaatcaaagaaaataatgactttattttcgtcgatttacaagaaaacagaggtaaagccaacgcactcaatcaaggcattaaacaagcttcatatgattatgtaatgtgcttggatgcagatactatcgttgatcaagatgcaccatattat…	SAB2541	SACOL2689	SaurJH1_2747	SaurJH9_2690	SAR2747	SAS2552	SAHV_2650	SAV2666	MW2586	SA2459	SAOUHSC_03002	NWMN_2565	SAUSA300_2600	USA300HOU_2666
Intercellular adhesin	icaB	19	117249-118142	+	atggcagagaggaagagaatcgtgaagtatagaaaattaataattttagtgttgagtatcttgatcatattgcctgtaagcacactggatggtcatcatattgcaaatgcagatgacgattcacctaaaaaactgaaatataaagaaaatagtgctctggcattaaattatcaccgtgtaagaaaagcgaattttctgaataattttatttacttcttttctagtagtaaagaaattaaaaattatagtgttagtcaatcacaatttgaatctcaaataaaatggctaaaatcacatgatgctaaatttttaaccttgaaagaatttttatattacaagaaaaaaggtaagtttccaaaacgaagtgtatggattaactttgatgatatggatgaaact…	SAB2543	SACOL2691	SaurJH1_2749	SaurJH9_2692	SAR2749	SAS2554	SAHV_2652	SAV2668	MW2588	SA2461	SAOUHSC_03004	NWMN_2567	SAUSA300_2601	USA300HOU_2668
Intercellular adhesin	icaC	19	118129-119181	+	atgaaaaagattagacttgaactcgtatatttacgtgctattatatgtgcaattattattatcacacatttacttacacaaattactttaaaacatgaaaatatggagggaggatccttagtattacaattttacattcgtaatattgtgatttttggtacaccttgctttattatcttgtcacagttactgacaaccttgaattaccaaaaagtcacctatagatacttaactacacgcgtaaaatatatacttattccttacatattaatgggattgttttacagttatagtgaatcattattaacagattcaagtttcaataaacaattcattgaaaatgtcctattaggtcaatggtatggctattttatcgttgttatcatgcaattctttatt…	SAB2544	SACOL2692*	SaurJH1_2750	SaurJH9_2693	SAR2750	SAS2555	SAHV_2653	SAV2669	MW2589	SA2462	SAOUHSC_03005	NWMN_2568	SAUSA300_2602	USA300HOU_2669
Intercellular adhesin	icaR	19	115042-115602	-	ttgaaggataagattattgataacgcaataaccttattttcagagaaggggtatgacggtacaacacttgatgatatagctaaaagtgtaaatataaaaaaagcgagtttatattaccattttgactcgaaaaaaagtatttacgaacaaagtgttaaatgttgttttgattaccttaataatattattatgatgaatcaaaataaatcgaactattcaattgatgctttatatcaattcttatttgagtttattttcgacatcgaagaaaggtatattagaatgtacgttcaattatctaatacgcctgaggaattttctggaaatatttacggacaaatacaagatttaaatcaatcattaagtaaagagatagcaaaattctatgatgaatcaaag…	SAB2540c	SACOL2688	SaurJH1_2746	SaurJH9_2689	SAR2746	SAS2551	SAHV_2649	SAV2665	MW2585	SA2458	SAOUHSC_03001	NWMN_2564	SAUSA300_2599	USA300HOU_2665
Staphylococcal protein A	spa	10	91167-92729	-	atgatgactttacaaatacatacagggggtattaatttgaaaaagaaaaacatttattcaattcgtaaactaggtgtaggtattgcatctgtaactttaggtacattacttatatctggtggcgtaacacctgctgcaaatgctgcgcaacacgatgaagctcaacaaaatgctttttatcaagtcttaaatatgcctaacttaaatgctgatcaacgcaatggttttatccaaagccttaaagatgatccaagccaaagtgctaacgttttaggtgaagctaaaaaacttaatgactctcaagctccaaaagctgatgcgcaacaaaataacttcaacaaagatcaacaaagcgccttctatgaaattttgaacatgcctaacttaaacgaagcgcaa…	SAB0050c*	SACOL0095	SaurJH1_0102	SaurJH9_0098	SAR0114	SAS0085	SAHV_0110	SAV0111	MW0084	SA0107	SAOUHSC_00069	NWMN_0055	SAUSA300_0113	USA300HOU_0122
Enzyme
Cysteine protease	sspB	2	166228-167361	-	atggtttcaatgcttattttatcactaggcgcatttgctaataacaataaagccaaagccgattcacactctaaacagctagaaattaatgttaagagtgacaaagtacctcaaaaagtaaaagatctagcacaacaacaatttgctggttatgctaaagcattagataaacaaagtaatgcaaaaactggtaaatatgaacttggcgaagcttttaaaatttataaatttaatggtgaagaagataatagttactattatccagttataaaagacggtaaaattgtttatactttaacacttagccctaaaaataaagatgatttaaacaaatcaaaagaagacatgaattacagtgttaaaatttcaaacttcatcgctaaagatttagaccaaatt…	SAB0914c	SACOL1056	SaurJH1_1129	SaurJH9_1106	SAR1021	SAS0983	SAHV_1040	SAV1047	MW0931	SA0900	SAOUHSC_00987	NWMN_0917	SAUSA300_0950	USA300HOU_0995
Cysteine protease	sspC	2	165861-166190	-	atgtatcaactacaatttataaatttagtttacgacacaaccaaactcacacatctagaacaaaccaatatcaatttattcattggtaattggagtaatcatcaattacaaaaatcaatttgtatacgtcatggcgatgatacaagtcacaatcaatatcatattctttttatagatacggcacatcaacgcattaaattttcatctattgataatgaagaaatcatttatattcttgattatgatgatacacagcatatcctcatgcaaacgtcatccaaacaaggtattggcacttcgcgaccaatcgtttatgagcgcttagtataa	SAB0913c	SACOL1055	SaurJH1_1128	SaurJH9_1105	SAR1020	SAS0982	SAHV_1039	SAV1046	MW0930	SA0899	SAOUHSC_00986	NWMN_0916	SAUSA300_0949	USA300HOU_0994
Hyaluronate lyase	hysA	21	38536-40908	+	atggctgttgtgattacttttaatgatagtgaattcagaagtgttgataaacatcaaatcgctgtggcttatacgaatgttcaaacgacagattatgaaaagttgaggaacacatggctgaacgttaactacggttataatcagtatgatgagaataatgatgcaatgaagaagaagtttgaggctacggagaaagaggcgacgaatttactaagtagcatgaaaactgaaagtgataggaaatacttgtgggaaaactcaaaagatttagatacgaagtctgcggatatgactcgtacctatcgtaatattgagaaaattgcagaagcaatgaagcataaaaacactttattgaatactccggataataataagaaagttaaagatgcccttgagtgg…	SAB2082	SACOL2194	SaurJH1_2271	SaurJH9_2232	SAR2292	SAS2103	SAHV_2186	SAV2202	MW2129	SA2003	SAOUHSC_02463	NWMN_2106	SAUSA300_2161	USA300HOU_2197
Lipase	geh	32	23616-25688	+	atgttaagaggacaagaagaaagaaagtatagtattagaaagtattcaataggcgtggtgtcagtgttagcggctacaatgtttgttgtgacatcacatgaagcacaagcctcggaaaaaacaccaactaatgcagcggaacaaaaagaaacactaaatcaaccgggagaacaagggaatgcgataacgtcacatcaaatgcagtcaggaaagcaattagacgatatgcataaagagaatggtaaaagtggaacagtgacagaaggtaaagatacgcttcaatcatcgaagcatcaatcaacacaaaatagtaaaacaatcagaacgcaaaatgataatcaagtaaagcaagattctgaacgacaaggttctaaacagtcacaccaaaataatgcgact…	SAB0257	SACOL0317*	SaurJH1_0310	SaurJH9_0303	SAR0317	SAS0297	SAHV_0317	SAV0320	MW0297	SA0309	SAOUHSC_00300	NWMN_0262	SAUSA300_0320	USA300HOU_0340
Lipase	lip	19	119572-121617	-	atgatgaaaagtcaaaataagtatagtattcgtaaatttagtgtaggtgcatcttccattttaatagctacattactatttttaagtggtggacaagcacaagcagctgagaagcaagtgaatatgggaaattcacaggaggatacagttacagcacaatctattggggatcaacaaactagggaaaatgctaattatcaacgtgaaaacggtgttgacgaacagcaacatactgaaaatttaactaagaacttgcataatgataaaacaatatcagaagaaaatcatcgtaaaacagatgatttgaataaagatcaactaaaggatgataaaaaatcatcgcttaataataaaaatattcaacgtgatacaacaaaaaataacaatgctaatcctagc…	SAB2546c	SACOL2694	SaurJH1_2751	SaurJH9_2694	SAR2753	SAS2556	SAHV_2655	SAV2671	MW2590	SA2463	SAOUHSC_03006	NWMN_2569	SAUSA300_2603	USA300HOU_2671
Serine V8 protease	sspA	2	167491-168519	-	atgaaaggtaaatttttaaaagttagttctttattcgttgcaactttgacaacagcgacacttgtgagttctccagcagcaaacgcgttatcttcaaaggctatggacaatcatccgcaacaatcacagtcaagcaaacagcaaacacctaagattcaaaaaggcggtaaccttaaaccattagaacaacgtgaacacgcaaatgttatattaccaaataacgatcgtcaccaaatcacagatacaacgaatggtcattatgcacccgtaacttatattcaagttgaagcacctactggtacatttattgcttccggtgtagttgtaggtaaagatactcttttaacaaataaacacgtcgtagatgctacgcacggtgatcctcatgctttaaaagca…	SAB0915c	SACOL1057	SaurJH1_1130	SaurJH9_1107	SAR1022	SAS0984	SAHV_1041	SAV1048	MW0932	SA0901	SAOUHSC_00988	NWMN_0918	SAUSA300_0951	USA300HOU_0996
Serine protease	splA	4	383603-384310	-	atgaataaaaatgtaatggttaaaggtttaactgctttaactattttaacatctcttggtttcgctgaaaatatttctaatcagcctcattcaattgccaaagcagaaaagaatgtcaaagaaattaccgatgcaactaaggcaccatacaattcagtggtagcatttgcgggtggtactggtgtagttgttggtaaaaatacaatcgtaactaacaaacatatcgctaaaagtaatgatatttttaaaaatagagtagcagcacatcattcgagtaaaggtaaaggcggaggaaactacgacgttaaagacattgtagaatatcctggaaaagaagaccttgcgatagttcatgttcatgaaacaagtacagaaggtttgaattttaataagaacgtt…	-	SACOL1869	SaurJH1_1899	SaurJH9_1864	-	SAS1736	SAHV_1798	SAV1813	MW1755	SA1631	SAOUHSC_01942	NWMN_1706	SAUSA300_1758	USA300HOU_1806
Serine protease	splB	4	381976-382698	-	atgaataaaaatatagtcattaaaagcatggcagctttgacaatattgacctcagttacaggattgggaacaacgttagttgacaatgttcaacaaatggccaaagcagaaaataatgtcacaaaagttaaagatactaatatttttccatatactggtgtagttgcttttaaaagtgcaactggatttgtagttggaaagaatactattttaacaaataaacatgtgtcgaaaaattacaaagtgggcgatcgtattactgcacatccaaatagtgataaaggtaatggtggtatttattcgattaaaaagattattaattatccaggtaaagaagatgtatcagtcattcaagttgaagagcgtgcaatagaacgtggaccaaaaggctttaatttt…	SAB1672c	SACOL1868	SaurJH1_1898	SaurJH9_1863	-	SAS1735	SAHV_1797	SAV1812	MW1754	SA1630	SAOUHSC_01941	NWMN_1705	SAUSA300_1757	USA300HOU_1805
		4	382756-383478	-	atgaacaaaaacgtagtcatcaagagtttagcagcattaacaattttaacatctgtaacaggtattggaacaacattggttgaggaagttcaacaaactgccaaagcagaaaataatgtcacaaaagttaaagatactaatatttttccatatactggtgtagttgcttttaaaagtgcaactggatttgtagttggaaagaatactattttaacaaataaacatgtatcgaaatattacaaagtgggcgaccgtattactgcacatcctaatagtgacaaaggtaatggcggtatatatacaattaaaaaaattactgattatccaggtaaagaagatgtttcagtcattcacgttgaagaacgtgcagttgaacgtggaccaaaaggatttaatttt…
Serine protease	splC	4	381199-381918	-	atgaataaaaatatagtcattaaaagcatggcagcattagccattctaacctcagtaactggaataaatgctgcagtcgttaaagagacacaacaaatagcaaatgcagagaagaatgttacgcaagttaaagatacaaatatttttccatataatggcgtcgtttcatttaaagatgcgacaggttttgtaattggaaaaaatacaattatcactaataaacatgtatcaaaagattataaagttggcgatagaattactgcccatccaaacggtgacaaaggaaacggtggtatatataaaattaaaagcatttctgattatccgggtgatgaagacatctctgtcatgaatattgaagaacaagcagttgaacgtggaccaaaaggctttaatttt…	SAB1671c	SACOL1867	SaurJH1_1897	SaurJH9_1862	SAR1906	SAS1734	SAHV_1796	SAV1811	MW1753	SA1629	SAOUHSC_01939	NWMN_1704	SAUSA300_1756	USA300HOU_1804
Serine protease	splD	4	378589-379308	-	atgaataaaaatataatcatcaaaagtattgcggcattgacgattttaacatcaataactggtgtcggcacaacagtggttgagggtcttcaacaaaaagccaaagccgaaaatagtgtgaaattaattaccaatacgaatgttgcaccatacagtggtgttatatggatgggcgcaggaacaggctttgtagttggaaatcatacaatcattaccaataaacatgttacttatcacatgaaagtcggtgatgaaatcaaagcacatcctaatggtttttataataacggtggtggactttataaagttactaagattgtagattatcctggtaaagaagatattgcggttgtacaagttgaagaaaaatcaacacaaccaaaaggtagaaaattcaaa…	-	SACOL1866	SaurJH1_1896	SaurJH9_1861	SAR1905	-	SAHV_1795	SAV1810	-	SA1628	SAOUHSC_01938	NWMN_1703	SAUSA300_1755	USA300HOU_1803
		4	380362-381078	-	atgaataaaaatataatcatcaaaagtattgcggcattgacgattttaacatcaataactggtgtcggcacaacagtggttgatggtattcaacaaacagccaaagccgaacataatgtgacgaagataacgaatactagtatttcgccatacaaaggcatattaagagtaggtgcaggtacaggttttgtagtaggtaaaaataccattttaaccaatagacatgtcgcgaaagatgttcaagtaggcagtacggttcttgcccacccgaatggcgaaaatgatactggcggatactataaagtcaaaaaagttatcccatatgcaggctctgcagatttagctattgttcaagttgaagaagattcagtttatccaaaaaataaaaagttcggtgaa…
Serine protease	splE	4	377715-378431	-	atgaataaaaatataatcatcaaaagtattgcggcattgacgattttaacatcagtgactggtgtcggcacaacaatggttgaagggattcaacaaacggccaaagccgagcataatgtgaaactaatcaaaaatactaatgtagcaccatacaatggcatcgtttcgataggatctggaacaggtttcattgtcggtaaaaatacaattgttaccaacaagcatgtcgttgcaggtatggaaattggcgcacatattattgcgcatccgaatggtgaatataataatggcggattttataaagttaaaaaaattgtccgttattcaggtcaagaagatattgccattctacatgtggaagataaagctgttcatccaaaaaacaggaattttaaagat…	SAB1670c	SACOL1865	-	-	SAR1902	-	-	-	-	-	SAOUHSC_01936	NWMN_1702	SAUSA300_1754	USA300HOU_1802
		4	379476-380192	-	atgaataaaaatataatcatcaaaagtattgcagcattgacgattttaacatcagtgactggtgtcggcacaacaattattgaaggtattcaacaaacggctaaagctgaacataatgtgacacaagtacaaaacacaagtatctcaccttataaaggtattgttagaattggatcagctacaggatttgtggtaggaaaaaacacaattttaactaataagcatgtattaccaggagttcaagttggtagtacaattattgctcatccaaatggcgaaaatgatacaggtggattctataaagttaaaaaaatcattccatacgcaggatcagaagatttagcaatagttcaagttgaagaagattctgtttatccaaaaaataaaaaattcagtgaa…
Serine protease	splF	4	376845-377564	-	atgaataaaaatataatcatcaaaagtattgcagcattgacgattttaacatcaataactggtgtcggcacaacaatggttgaaggtattcaacaaacagccaaagccgaaaatactgttaaacaaattacaaatacaaatgttgcaccatacagtggtgttacatggatgggcgctggaacaggatttgtagttggaaatcatacaatcattaccaataaacatgttacctatcacatgaaagtcggtgatgaaatcaaagcacatcctaatggtttttataataacggtggtggactttataaagttactaagattgtagattatcctggtaaagaagatattgcggtcgtacaagttgaagaaaaatcaacacaaccaaaaggtagaaaattcaaa…	SAB1669c	SACOL1864	-	-	SAR1900*	SAS1733	SAHV_1794	SAV1809	MW1752	SA1627	SAOUHSC_01935	NWMN_1701	SAUSA300_1753	USA300HOU_1801
Staphylocoagulase	coa	18	71941-73923	+	atgaaaaagcaaataatttcgctaggcgcattagcagttgcatctagcttatttacatgggataacaaagcagatgcgatagtaacaaaggattatagtgggaaatcacaagttaaaaaagagagtaaaaatagtgcttcaatatcagatagttattattgggatatcattaaaaatctagaattacaatttactgctgcattagatttattagaagattatcgatatggtgaaaaagagtatgaaaaagcaaaagatcaactaatgacaaggatattaagtgaagatcagtatttacttgagaaaaaaattaaagaatatgacaagtataaagatttatataaagaatatatgagtaaaaatccaacgtcaaaggtaaaaagagcaaattttgatcaa…	SAB0169	SACOL0209	SaurJH1_0220	SaurJH9_0214	SAR0222	SAS0206	SAHV_0229	SAV0230	MW0206	SA0222	SAOUHSC_00192	NWMN_0166	SAUSA300_0224	USA300HOU_0238
Thermonuclease	nuc	2	5253-5807	+	gtgttaactttagttgtagtttcaagtctaagtagctcagcaaatgcatcacaaacagataacggcgtaaatagaagtggttctgaagatccaacagtatatagtgcaacttcaactaaaaaattacataaagaacctgcgacattaattaaagcgattgatggtgatacggttaaattaatgtacaaaggtcaaccaatgacatttagactattattggttgatacacctgaaacaaagcatcctaaaaaaggtgtagagaaatatggtcctgaagcaagtgcatttacgaaaaaaatggtagaaaatgcaaagaaaattgaagtcgagtttgacaaaggtcaaagaactgataaatatggacgtggcttagcgtatatttatgctgatggaaaaatg…	SAB0748	SACOL0860	SaurJH1_0832	SaurJH9_0816	SAR0847	SAS0756	SAHV_0811	SAV0815	MW1211	SA1160	SAOUHSC_00818	NWMN_0760	SAUSA300_0776	USA300HOU_0823
		27	92177-92749	+	atgattaatcggaatgaaaaaagagaagtaggtggcaaaatgaagtcaaataaatcgcttgctatgattgtggtagccatcattattgtaggtgtattagcatttcaatttatgaatcatacgggtcctttcaaaaagggaacaaatcatgaaactgtacaagatttaaatggtaaagataaagtacatgttcaaagagttgtggatggtgatacatttattgcaaatcaaaatggtaaagaaattaaagttaggcttataggggttgatacgccagaaacggtgaaaccgaatacgcctgtacaaccatttggcaaagaagcatcgaattatagtaagaagacattaacaaatcaagatgtttatttagaatatgataaagaaaaacaagatcgctat…
Zinc metalloproteinase aureolysin	aur	19	67567-69096	+	gtgaggaaattttcaagatatgcatttacaagtatggcagcagtaacattgttgagcactttatcaccagcagcattagcgattgattcaaaaaataaaccagctaattctgatattaaatttgaggtgactcaaaagagtgatgcggtcaaagcattaaaagaattgcctaaatccgaaaatgtaaaaaatatttatcaagattacgctgttactgatgtaaaaactgataaaaaaggatttacgcattatacattgcaaccgagtgttgatggtgttcatgcacctgacaaagaagtgaaagtacacgcagacaaatcaggaaaagtcgttttaatcaatggggatactgatgcgaagaaagtaaagccaacgaataaagtgacattaagtaaagat…	-	-	-	-	-	-	-	-	-	-	-	-	-	-
Immune evasion
Adenosine synthase A	adsA	10	54213-56555	+	atgacagttaatggagggaacgaaatgaaagctttattacttaaaacaagtgtatggctcgttttgctttttagtgtaatgggattatggcatgtctcgaacgcggctgagcagcatacaccaatgaaagcacatgcagtaacaacgatagacaaagcaacaacagataagcaacaagtaccgccaacaaaggaagcggctcatcattatggtgaagaagcggcaacccacgtatcagcatcagcgcagggaacagctgatgatacaaacaacaaagtaacatccaacgcaccatctaacaaaccatctacagcagtttcaacaaaagtaaacgaaacacgcgacgtagatacacaacaagcctcaacacaaaatccaactcacacagcaacattcaaa…	SAB0023	SACOL0024	SaurJH1_0023	SaurJH9_0023	SAR0023	SAS0023	SAHV_0023	SAV0023	MW0023	SA0022	SAOUHSC_00025	NWMN_0022	SAUSA300_0025	USA300HOU_0023
Capsule	--	36	12417-13085	+	atggaaagtacattagaattaacaaaaattaaagaagtattacaaaaaaacttgaagattttaattattttaccgctattatttttaattattagcgctattgttacatttttcgtcttatcacctaaatatcaagctaatactcaaattttagtgaatcaaactaagggtgacaatcctcagtttatggcgcaagaggttcaaagtaatattcaacttgtaaatacgtataaagaaattgttaaaagtcctagaattttagatgaggtgtcaaaggacttaaatgataagtattcaccatctaaattatcgagtatgttgacaattacaaaccaagaaaatacgcaacttatcaacatccaagttaaaagtggtcataaacaagattcggaaaaaatt…	SAB0090	SACOL0136	SaurJH1_0140	SaurJH9_0135	SAR0151	SAS0124	SAHV_0148	SAV0149	MW0124	SA0144	SAOUHSC_00114	NWMN_0095	SAUSA300_0152	USA300HOU_0163
		36	13101-13787	+	atgtcaaaaaaggaaaatacgacaacaacactatttgtgtatgaaaaaccaaaatcaacaattagtgaaaagtttcgaggtatacgttcaaacatcatgttttcaaaagcaaatggtgaagtaaagcgcttattggttacttctgaaaagcctggtgcaggtaaaagtacagttgtatcgaatgtagcgattacttatgcacaagcaggctataagacattagttattgatggcgatatgcgtaagccaacacaaaactatatttttaatgagcaaaataataatggactatcaagcttaatcattggtcgaacgactatgtcagaagcaattacgtcgacagaaattgaaaatttagatttgctaacagctggccctgtacctccaaatccatctgag…	SAB0091	SACOL0137	SaurJH1_0141	SaurJH9_0136	SAR0152	SAS0125	SAHV_0149	SAV0150	MW0125	SA0145	SAOUHSC_00115	NWMN_0096	SAUSA300_0153	USA300HOU_0164
		36	13790-14554	+	atgattgatattcataaccatatattgcctaatatcgatgacggtccgacaaatgaaacagagatgatggatcttttaaaacaagcgacaactcaaggtgttacagaaatcattgtaacatcacatcacttacatcctcgatataccacacctatagaaaaagtgaaatcatgtttaaaccatattgaaagcttagaggaagtacaagcactaaatctaaagttttattatggtcaggaaataagaattaccgatcaaatccttaatgatattgatcgaaaagttattaccggtattaatgattcacgctatttactaatagaatttccatcaaatgaagttccacactatactgatcaattatttttcgaattacagagtaaaggctttgtaccgatt…	SAB0092	SACOL0138	SaurJH1_0142	SaurJH9_0137	SAR0153	SAS0126	SAHV_0150	SAV0151	MW0126	SA0146	SAOUHSC_00116	NWMN_0097	SAUSA300_0154	USA300HOU_0165
		36	14763-16397	+	atgtatcatcgagcgtgggaatatgccagtgtgagtgaattgattttaattgttaaagctgtgacgacatctatcgttattacgatggtggtcgtgacaattgttacaggcaatagaccgttttttagattgtatttaattacttggatgatgcacttgattttaataggtggctcaaggttattttggcgtatttatcggaaataccttggaggtaagtcatttaataagaagccaactttagttgttggtgctggtcaagcaggttcaatgctgattagacaaatgttgaaaagtgacgaaatgaaacttgaaccggtattagcagtcgatgatgacgaacataaacgcaatatcacaattactgagggtgtaaaagtccaaggtaaaattgcggat…	SAB0093	SACOL0139	SaurJH1_0143	SaurJH9_0138	SAR0154	SAS0127	SAHV_0151	SAV0152	MW0127	SA0147	SAOUHSC_00117	NWMN_0098	SAUSA300_0156	USA300HOU_0166*
		36	16387-17415	+	atgttcgatgacaaaattttattaattactgggggcacaggatcattcggtaatgctgttatgaaacggtttttagattctaatattaaagaaattcgtattttttcacgcgatgagaaaaagcaagatgacattcgaaaaaaatataataattcaaaattaaagttctacattggtgatgtgcgtgatagtcaaagtgtagaaacagcaatgcgagatgttgattacgtattccatgcagcagctttaaaacaagtgccgtcatgtgaattctttccagttgaggcagtgaagacaaatattattggtacagaaaatgtcttacaaagtgctattcatcaaaatgttaaaaaagtcatatgtttatctacagataaggcagcgtatcctattaatgct…	SAB0094	SACOL0140	SaurJH1_0144	SaurJH9_0139	SAR0155	SAS0128	SAHV_0152	SAV0153	MW0128	SA0148	SAOUHSC_00118	NWMN_0099	SAUSA300_0157	USA300HOU_0167
		36	17422-18537	+	ttgacgttgaatattgtaattacaggagcaaaaggttttgtaggaaaaaacttgaaagcagatttaacatcaacgacagatcatcatattttcgaagtacatcgacaaactaaagaggaagaattagagtcagcattgttgaaagcagactttgtcgtgcatttagcgggtgttaatcgacctgaacatgacaaagaattcagcttaggaaacgtgagttatttagatcatgtacttgatatattaactagaaatacgaaaaagccagcgatattattatcgtcttcaatacaagcaacacaagataatccttatggtgagagtaagttgcaaggggaacagctattaagagagtatgccgaagagtatggcaatacggtttatatttatcgctggcca…	SAB0095	SACOL0141	SaurJH1_0145	SaurJH9_0140	SAR0156	SAS0129	SAHV_0153	SAV0154	MW0129	SA0149	SAOUHSC_00119	NWMN_0100	SAUSA300_0158	USA300HOU_0168
		36	18541-19665	+	atggaaaaactaaaattaatgacaatagttggtacaaggcctgaaatcattcgtttatcatcaacgattaaagcatgtgatcaatattttaatcagatattagtacacactggtcaaaattatgattatacattgaatcaaattttctttgatgatttggaattgagacaaccggaccactacttagaggcagttggaagtaaccttggagaaacgatggggaatattattgcgaagacatatgacgttttattacgcgaacaaccagatgcacttttaattcttggtgatacaaatagttgtttagcagcagtatctgctaaacgattaaagattcctgtgttccacatggaagcgggtaatagatgctttgatcagaatgtacctgaagaaatcaat…	SAB0096	SACOL0142	SaurJH1_0146	SaurJH9_0141	SAR0157	SAS0130	SAHV_0154	SAV0155	MW0130	SA0150	SAOUHSC_00120	NWMN_0101	SAUSA300_0159	USA300HOU_0169*
		36	19668-20747	+	atgaggatagcgattcttggcgctactaacattaagcatatgtcattattatcacattatttaaaccacattgatttgaatatcaatgaggtggacattatatacactgacaaatatgatatcgaagaacatatccaaggcatcaataattactataaatataaagtagatattaaagaagattggacatttatcaaaaaagctattgcttactatcgatttaggccatacgctatgaaaattcttaaagaaaatcgttatgattttgtcatagtatggggaagttatacaggacacttatttaaaagttttttagaaaaacactataaaaataaattcattttaaatataagggactacttttttgaaaataataaacttattaagtatagaatgaaa…	SAB0097	SACOL0143	SaurJH1_0147	SaurJH9_0142	SAR0158	SAS0131	SAHV_0155	SAV0156	MW0131	SA0151	SAOUHSC_00121	NWMN_0102	SAUSA300_0160	USA300HOU_0170
		36	20740-22134	+	atgaataagatatataatgtcacttcatatgttattgccattttaatgttgccttgccttatgttaggtgataaacctttattatttttagcacctataagttatggagtaggaaagctctttataagcttctcgaataatccgaattttaaattttcgaaaattgtatacgatgttttaggttttcttagattagtatttatacctgctatgatagtgtttttccaggattcaactatagataatttaccattaggacaagcttattttaatcaagcggttatttatatgagtgtggagtttatcataggctcgctatttatattgatactatctaaattattcaaacatgaagtggtatcaagaaatagctttacactttctggatcatcaatttat…	SAB0098	SACOL0144	SaurJH1_0148	SaurJH9_0143	SAR0159	SAS0132	SAHV_0156	SAV0157	MW0132	SA0152	SAOUHSC_00122	NWMN_0103	SAUSA300_0161	USA300HOU_0171
		36	22131-22688	+	atgattgtaaaaacatttatgaaatcgaaaatatttagattaatgaatacaccactattattattttataagaaagaatatttaacgggatattattttgaaaataaagtggctggatggttatgggcgtggaaagctgttccgttcaagttgttaggaataaatacgagtttgccatttcctgcagatataactgttagaatgcataaccctaataacattgtttttgataaaaatgatattcatatttttcaatcgcccgggacgtattttaataatttttcagcagttatatatataggtagaggtgtttatatagcgcctaacgtaggtattattacagctaatcataatattaaaaatttgaagtcacatgcaccaggggaagatgtcaaaata…	SAB0099	SACOL0145	SaurJH1_0149	SaurJH9_0144	SAR0160	SAS0133	SAHV_0157	SAV0158	MW0133	SA0153	SAOUHSC_00123	NWMN_0104	SAUSA300_0162	USA300HOU_0172
		36	22697-23935	+	atgagattaaataaatttattggcgattcgttcttaatgattttaagcagtggcatcgctcaagtcatattaatcatcactaccccaattattacaagactatattcacctacagaatttggtgagtttacaattttttcaaatatcgcaatgattttaataccaataataaatgcaagatacgatttgttgattgtgaatactaaaaatgaccgtagtgctaatatactttcacaaatcagttttttgatatcattgcttattttattaatactgataccaatatttgcgattagtgcatgtttatacccaaactttatattagattttattttcattattattatgttgtttttggtaagtttaacaaacatttttacaaattatctaaataaggaa…	SAB0100	SACOL0146	SaurJH1_0150	SaurJH9_0145	SAR0161	SAS0134	SAHV_0158	SAV0159	MW0134	SA0154	SAOUHSC_00124	NWMN_0105	SAUSA300_0163	USA300HOU_0173
		36	25185-25742	+	atgaagcgattattcgatgtagtgagttcaatatatggtttagtagttttaagtccgattctgttaattacagcattactaattaaaatggaatcacctggaccagccattttcaaacaaaaaagaccgacgattaataatgaattgtttaatatttataagtttagatcaatgaaaatagacacacctaatgttgcaactgatttaatggattcaacatcgtatataacaaagacagggaaggtcattcgtaagacctctattgatgaattgccacaattattgaatgttttaaaaggagaaatgtcaattgtaggtcctagaccagcgctttataatcaatacgaattaatcgaaaaacgtacaaaagcgaacgtgcatacgattagaccaggtgtg…	SAB0101	SACOL0147	SaurJH1_0151	SaurJH9_0146	SAR0162	SAS0135	SAHV_0159	SAV0160	MW0135	SA0155	SAOUHSC_00125	NWMN_0106	SAUSA300_0164	USA300HOU_0174
		36	25742-26629	+	atgagaaaaaatattttaattacaggcgtacatggatatatcggtaatgctttaaaagataagcttattgaacaaggacatcaagtagatcaaattaatgttaggaatcaattatggaagtcgacctcgttcaaagattatgatgttttaattcatacagcagctttggttcacaacaattcacctcaagcaaggctatctgattatatgcaagtgaatatgttgctgacgaaacaattggcacaaaaggctaaagctgaagacgttaaacaatttatttttatgagtactatggcagtttatggaaaagaaggtcaggttggtaaatcagatcaaattgatacacaaacaccaatgaaccctacgaccaactacggtatttccaaaaagttcgctgaa…	SAB0102	SACOL0148	SaurJH1_0152	SaurJH9_0147	SAR0163	SAS0136	SAHV_0160	SAV0161	MW0136	SA0156	SAOUHSC_00126	NWMN_0107	SAUSA300_0165	USA300HOU_0175
		36	26683-27945	+	atgaagttaacagtagttggcttaggttatattggtttaccaacatcaattatgtttgcaaagcatggcgtcgatgtgcttggtgttgatattaatcagcaaacgattgataagttacaaagtggtcaaattagtattgaagaacctggattacaagagatttatgaagaggtactgtcatcgggaaaattgaaggtatctacaacgccagaagcatctgatgtttttatcattgccgttccgacgccgaataatgatgatcagtaccggtcatgtgacatttcgctagttatgcgtgcattagatagtattttaccatttttaaaaaaagggaatactattattgtagagtcgacaattgcgcctaaaacgatggatgattttgtaaaaccagtcatt…	SAB0103	SACOL0149	SaurJH1_0153	SaurJH9_0148	SAR0164	SAS0137	SAHV_0161	SAV0162	MW0137	SA0157	SAOUHSC_00127	NWMN_0108	SAUSA300_0166	USA300HOU_0176
		36	28034-29167	+	atggttattttcggtacgagacccgaagcaataaaaatggcaccattagtaaaagaaattgatcataatgggaactttgaagcgaacattgtgattacagcacaacatagagatatgttagatagtgtgttaagtatatttgatattcaagctgatcatgatttaaatattatgcaagatcaacaaacgttagcggaccttacggctaatgcgcttgctaaacttgatagcatcattaatgaggaacagccggatatgattttagtacatggtgatactacaacgacttttgtaggaagtttggcagcattttatcatcaaattccggtcggacatgtagaagctggacttcgaacacatcagaaatactcaccatttcctgaagagttaaatcgagtc…	SAB0104	SACOL0150	SaurJH1_0154	SaurJH9_0149	SAR0165	SAS0138	SAHV_0162	SAV0163	MW0138	SA0158	SAOUHSC_00128	NWMN_0109	SAUSA300_0167	USA300HOU_0177
						SAB0105	SACOL0151	SaurJH1_0155	SaurJH9_0150	SAR0166	SAS0139	SAHV_0163	SAV0164	MW0139	SA0159	SAOUHSC_00129	NWMN_0110		USA300HOU_0178
Staphylococcal complement inhibitor	scn	11	54281-54631	-	atgaaaattagaaaatctatacttgcgggaactttagcaatcgttttagcatcaccactagtaactaatctagataaaaatgaggcacaagctagcacaagcttgccaacatcgaatgaatatcaaaacgaaaagttagctaatgaattaaaatcgttattagatgaactaaatgttaatgaattagctactggaagtttaaacacttattataagcgaactataaaaatttcaggtcaaaaagcaatgtatgctcttaagtcaaaagattttaagaaaatgtcagaagcaaaatatcaacttcaaaagatttataacgaaattgacgaagcactaaaaagtaaatattaa	-	-	SaurJH1_2034	SaurJH9_1999	SAR2035	SAS1866	SAHV_1927	SAV1942	MW1884	SA1754	SAOUHSC_02167	NWMN_1876	SAUSA300_1919	USA300HOU_1946
Staphylococcal binder of immunoglobulin	sbi	5	117022-118335	+	atgaaaaataaatatatctcgaagttgctagttggggcagcaacaattacgttagctacaatgatttcaaatggggaagcaaaagcgagtgaaaacacgcaacaaacttcaactaagcaccaaacaactcaaaacaactacgtaacagatcaacaaaaagctttttatcaagtattacatctaaaaggtatcacagaagaacaacgtaaccaatacatcaaaacattacgcgaacacccagaacgtgcacaagaagtattctctgaatcacttaaagacagcaagaacccagaccgacgtgttgcacaacaaaacgctttttacaatgttcttaaaaatgataacttaactgaacaagaaaaaaataattacattgcacaaattaaagaaaaccctgat…	SAB2298	SACOL2418	SaurJH1_2492	SaurJH9_2444	SAR2508	SAS2309	SAHV_2402	SAV2418	MW2341	SA2206	SAOUHSC_02706	NWMN_2317	SAUSA300_2364	USA300HOU_2401
Secretion system
Type VII secretion system	esaA	35	15975-19004	+	atgaaaaagaaaaattggatttatgcattaattgtcactttaattattataattgccatagttagtatgatattttttgttcaaacaaaatatggagatcaatcagaaaaaggatcccaaagtgtaagtaataaaaataataaaatacatatcgcaattgttaacgaggatcaaccaacgacatataacggtaaaaaagttgagctgggtcaagcatttattaaaaggttagcaaatgagaaaaactataaatttgaaacagtaacaagaaacgttgctgagtctggtttgaaaaatggtggataccaagtcatgattgttatcccagaaaacttttcaaaattggcaatgcaattagacgctaaaacaccatcgaaaatatcgctacagtataaaaca…	SAB0224	SACOL0272	SaurJH1_0274	SaurJH9_0267	SAR0280	SAS0259	SAHV_0281	SAV0283	MW0259	SA0272	SAOUHSC_00258	NWMN_0220	SAUSA300_0279	USA300HOU_0298
Type VII secretion system	esaB	35	19434-19676	+	atgaatcagcacgtaaaagtaacatttgattttactaattataattacggcacatatgacttagcagtaccagcatatttaccgataaaaaatttaatagctttagtattggatagtttggacatttcaatatttgatgtcaatacacaaattaaagtgatgacgaaaggtcaattacttgttgaaaatgatcgactcattgattatcaaatcgctgatggagatattttgaagttactatag	SAB0226	SACOL0274	SaurJH1_0276	SaurJH9_0269	SAR0282	SAS0261	SAHV_0283	SAV0285	MW0261	SA0274	SAOUHSC_00260	-	SAUSA300_0281	USA300HOU_0300
Type VII secretion system	esaG	35	30637-31077	+	atgataccgatagagttggaaaaagtatatacaatggcttatatagatgatgaaggtggagaagtgttctactattacactgaacctggaagcaatgaattatactactatactagtgtattaaataaatatgatatatcggaatcagaatttatggactcagcgtatgagttgtataaacaatttcaaaatttaagaaatatatttaaagaagaaggatatgaaccatggacatcatgcgaatttgattttacaaaagaaggtgaattaaaagtttcatttgattatatagattggatcaatacagagtttgatcaattaggacgtgaaaattattatatgtataaaaaatttggggttataccagaaatggaatacgaaatggaagaaattaaagaa…	SAB0234	SACOL0282	SaurJH1_0284	SaurJH9_0277	SAR0293	SAS0269	SAHV_0291	SAV0294	MW0269	SA0282	SAOUHSC_00269	NWMN_0229	SAUSA300_0289	USA300HOU_0308
		35	31088-31588	+	atgaatttcgaagaaaaattaagtgaaatgtacaataaaattgcaaatgagattagtggaatgataccggttgagtgggaaaaggtatatacaattgcgtatgtagataatcaaggtggagaggtcatttttaattatactaaacctggaagtgaagaattgaattattattcagatattcctaaagattgcaatgtctcaaatgatatttttatggatttatggatgaaagtttatcgaatgtttgatgagttaagagaaacttttaaaaaagaaggacatgaaccatggacatcatgtgaatttgattttacaagagatggtaaattgaaagtatcttttgattatatagattggttaaatacagaatttgatcaattgagtcttgaaaattattat…	SAB0237	SACOL0286	SaurJH1_0288	SaurJH9_0281	SAR0294	SAS0272	SAHV_0295	SAV0298	MW0272	SA0286	SAOUHSC_00274	NWMN_0233	SAUSA300_0293	USA300HOU_0312
		35	31599-32099	+	atgactttcgaagaaaaactaagtcaaatgtacaatgaaattgcaaatgaaatcagtgaaatgataccagtagagtgggaaaaggtatatacaatggcttatatagatgatggaggaggtgaagtattctttaattatactaaaataaacagcgatgaattgaattattacaccgatatacctaaggagtataacatttctgtgcaagtatttgatgatttatggatggatttatatgatttgtttgaggaattaagaaatttatttaaagaagaaggactagaaccatggacatcatgcgaatttgactttacaagagaaggtaaattaaaagtttcatttgattatatagattggataaatacagagtttgatcaattgggccgtgaaaattattat…	SAB0238	SACOL0287	SaurJH1_0289	SaurJH9_0282	-	SAS0273	SAHV_0296	SAV0299	MW0273	SA0287	SAOUHSC_00275	NWMN_0234	SAUSA300_0294	USA300HOU_0313
		35	32110-32610	+	atgactttcgaagaaaaacaaagtgaaatgtacaataaaattgcaaatgaaatcagtgggatgataccggtagaatgggaaaaggtatatacaatggcttatataaatgaaagaaatggagaagttttctacaattatactgagccaagcagtgatgaattattttactatacgagcgtgttaaataaatataatataccaagatcagaatttatggactcagtatatgaattatataagcaatttgacaaattaagagagttgtttatagaagaaggactagaaccatggacatcatgtgaatttgactttacaagcgacggtaaattaaacgtatcttttgaatatatagattggatgaattcagaatttggacaaatagcaaaagaaaattattat…	SAB0239	SACOL0289	SaurJH1_0290	SaurJH9_0283	-	SAS0274	SAHV_0297	SAV0300	MW0274	SA0288	SAOUHSC_00276	NWMN_0235	SAUSA300_0295	USA300HOU_0315
		35	32621-33112	+	atgactttcgaagaaaaattaagtgaaatgtatagcgagattgcgaataagattagtagcatgataccggttgagtgggaaaaagtatatgcaatggcatatatcgatgaagaatgtggagaagtgttttacaattatactgaaccaagaagtgatgaattattttactatacaagtgtgataaagaagtataatttattgaaatcaagctttatggattcagtatatgagttgcatgatcaatttgaggaactaagggaaatatttaaagaagaaggtcttgaaccatggacatcatgcgaatttgactttacaagcgagggtaaattaaacgtatcttttgattatattgattggactaaattagaatttggacaaatagcaaaagaaaattattat…	-	SACOL0291	SaurJH1_0291	SaurJH9_0284	-	SAS0275	SAHV_0298	SAV0301	MW0275	SA0289	SAOUHSC_00277	NWMN_0236	SAUSA300_0296	USA300HOU_0317
		35	33739-34239	+	atgacttttgaagaaaaactaagtgaaatatacgacaagattgcgaatgagattagtgggatgataccagtagaatgggagcaagtatttacaatagcctacgtagatgatgaaggtggagaggtcgtttttaattatactaaaccaaacagcgatgacttgaattattacacatatatccctagagagtataatgtctctgaaaaagtattttatgatttgtggacggatttatatagattgtttaagaagttaagaaacgcatttaaagaagaagatttagaaccatggacatcatgcgaatttgattttacaagagatggtaaattgaatgtatcttttgattatattgattggatgaattcagaatttggaccaatgggaagagaagattattac…	-	SACOL0292	SaurJH1_0292	SaurJH9_0285	-	SAS0276	SAHV_0299	SAV0302	MW0276	SA0290	SAOUHSC_00278	NWMN_0238	SAUSA300_0298	USA300HOU_0318
		35	34250-34741	+	atgactttcgaagaaaaactaagtcaaatgtataacgagattgcgaatgagattagcagcatgataccggttgagtgggaaaaggtatatacaattgcttatgtagataatcaaggtggagaggtcatttttaattatactgaacctggaagtgaagaattgaattattattcagatattcctaaagattgcaatgtctcaaatgatatttttatggatttatggatgaaagtttatcggatgtttgatgagttaagagaaacttttaaaaaagaaaggcttgagccatggacatcatgtgaatttgattttacaagagaaggtaatttgaatgtatcttttgattacatagattggttaaatacagaatttgatcaattgagtcttgaaaattattat…	-	SACOL0293	-	-	-	SAS0277	-	-	MW0277	-	-	NWMN_0239	SAUSA300_0299	USA300HOU_0319
		32	2354-2854	+	atgactttcgaagagaaaataagcaaattatataatgagattgcgaatgagattagcagtatgataccggtagagtgggaaaaagtatatacaatggcttatatagatgatggaggaggtgaagtattctttaattatactaaaccaggaagtgaagatttgaattattataccgatatacctaaggagtataatgtttctgtgcaagtatttgatgatttatggatggatttatatgatttgtttaagaatttaaggaatttatttaaagaagaaggacttgaaccatggacatcatgtgaatttgactttacaagagacggcaaattgaatgtttcatttgattatattgattgggcgaattcagagtttggacaaatgggaagagaacattattac…	-	SACOL0294	-	-	-	SAS0278	-	-	MW0278	-	-	NWMN_0240	SAUSA300_0300	USA300HOU_0320
		32	2865-3365	+	atgactttcgaagaaaaactaagtcaaatgtacaatgaaattgcaaatgaaatcagtggaatgataccagttgaatgggaaaatatatatacaattgcctatgtaactgatcaaggtggagaggtcatttttaattatactaaaccaggtagcgatgaattgaattattacacatatatccctagagagtataatgtctctgaaaaagtattttatgatttgtggacggatttatatagattgtttaagaagttaagaaatgcatttaaagaagaaggacttgaaccatggacatcatgtgaatttgactttacaagcgaaggtaaattaaaagtttcatttgattatatagattggataaatacagagtttgatcaattaggccgtgaaaattattat…	-	SACOL0295	-	-	-	SAS0279	-	-	MW0279	-	-	NWMN_0241	SAUSA300_0301	-
		32	3376-3864	+	atgactttcgaagaaaaattaagtgaaatgtacaacaagattgcgaatgagattagtggaatgataccagtagagtgggaaaaagtatatacaattgcttatgtagatgatcaaggtggagaggtcgtttttaattatactaaaccaggtagcgaggacttgaattattacacatatatccctagagagtataatgtctctgaaaaagtattttatgatttgtggacggatttatatagattgtttaagaagttaagaaacgcatttaaagaagaagatttagaaccatggacatcatgtgaatttgactttacaagagaggggaatttgaaagtatcttttgattatattgattggattaaattaggttttggaccatcaggaaaggaaaactattat…	-	SACOL0296	-	-	-	-	-	-	-	-	-	NWMN_0242	SAUSA300_0302	-
						-	SACOL0297	-	-	-	-	-	-	-	-	-	NWMN_0243	-	-
						-	-	-	-	-	-	-	-	-	-	-	NWMN_0244	-	-
Type VII secretion system	essA	35	19004-19462	+	atgttgatgaatagcgtgattgctttaacttttttaacagcatctagcaataatggcggacttaatattgacgtgcaacaagaagaggaaaagcgaatcaataatgatttaaatcaatatgatacaacgctatttaataaagacagcaaagcggttaatgatgcgattgctaagcagaaaaaagaacgacaacaacaaataaaaaatgatatgtttcaaaatcaagcgagtcactcgactcgcttgaatgaaactaaaaaagtgttattttccaaatctaacttagaaaagacttcggagagtgataaaagcccctatattcaaaacaagcaggagaaaaaaatattcccgtacattttgatgtctgtaggggcttttttgactttaggatttgtcatt…	SAB0225*	SACOL0273	SaurJH1_0275	SaurJH9_0268	SAR0281	SAS0260	SAHV_0282	SAV0284	MW0260	SA0273	SAOUHSC_00259	NWMN_0221	SAUSA300_0280	USA300HOU_0299
Type VII secretion system	essB	35	19689-21023	+	atggttaaaaatcataaccctaaaaatgaaatgcaagatatgttaacgcctttagatgctgaagaagcagctaaaacaaaattacgcttagatatgagagagattcctaagtcttcaattaaaccagaacattttcatttaatgtacttattagaacaacattctccatattttatagatgctgaattaactgaactacgtgatagtttccaaatacattatgacattaatgacaatcatacaccttttgataatattaaatcatttactaaaaatgaaaaattacgttacttactcaatatcaaaaatttagaagaagtaaatcgtacacgctacacatttgtgttggcaccagatgaattatttttcacaagagatggattaccaattgctaaaaca…	SAB0227	SACOL0275	SaurJH1_0277	SaurJH9_0270	SAR0283	SAS0262	SAHV_0284	SAV0286	MW0262	SA0275	SAOUHSC_00261	NWMN_0222	SAUSA300_0282	USA300HOU_0301
Type VII secretion system	essC	35	21084-25493	+	atgctcaatttgcgagatggtaagacatatactattagcgaagacgagcgtgcagatattacgttgaaatcgttaggcgaagtcattcatttagaacaaaataatcaaggtacttggcaagcgaatcatacttctattaataaggtgcttgttagaaaaggtgaccttgatgacattacattacagctttatacagaagctgattatgcatcatttgcgtatccttcaattcaagatacgatgacaattggaccaaatgcgtatgatgatatggttattcaaagcttgatgaatgccatcattattaaagattttcaatcaatacaagaatcacaatacgtacgcattgtgcacgataaaaatacagatgtgtatattaactatgaactacaagagcaa…	SAB0228	SACOL0276	SaurJH1_0278	SaurJH9_0271	SAR0284	SAS0263	SAHV_0285	SAV0287	MW0263	SA0276	SAOUHSC_00262	NWMN_0223	SAUSA300_0283	USA300HOU_0302
Type VII secretion system	esxA	35	15599-15892	+	atggcaatgattaagatgagtccagaggaaatcagagcaaaatcgcaatcttacgggcaaggttcagaccaaatccgtcaaattttatctgatttaacacgtgcacaaggtgaaattgcagcgaactgggaaggtcaagctttcagccgtttcgaagagcaattccaacaacttagtcctaaagtagaaaaatttgcacaattattagaagaaattaaacaacaattgaatagcactgctgatgccgttcaagaacaagaccaacaactttctaataatttcggtttgcaataa	SAB0223	SACOL0271	SaurJH1_0273	SaurJH9_0266	SAR0279	SAS0258	SAHV_0280	SAV0282	MW0258	SA0271	SAOUHSC_00257	NWMN_0219	SAUSA300_0278	USA300HOU_0297
Toxin
Alpha hemolysin	hly/hla	12	72363-73331	-	atgatgaaaatgaaaacacgtatagtcagctcagtaacaacaacactattgctaggttccatattaatgaatcctgtcgctaatgccgcagattctgatattaatattaaaaccggtactacagatattggaagcaatactacagtaaaaacaggtgatttagtcacttatgataaagaaaatggcatgcacaaaaaagtattttatagttttatcgatgataaaaatcacaataaaaaactgctagttattagaacgaaaggtaccattgctggtcaatatagagtttatagcgaagaaggtgctaacaaaagtggtttagcctggccttcagcctttaaggtacagttgcaactacctgataatgaagtagctcaaatatctgattactatccaaga…	SAB1027c	SACOL1173	SaurJH1_1246	SaurJH9_1222	SAR1136*	SAS1097	SAHV_1153	SAV1163	MW1044	SA1007	SAOUHSC_01121	NWMN_1073	SAUSA300_1058	USA300HOU_1099
Beta hemolysin	hlb	11	53721-53921	-	atgatggtgaaaaaaacaaaatccaattcactaaaaaaagttgcaacacttgcattagcaaatttattattagttggtgcacttactgacaatagtgccaaagccgaatctaagaaagatgatactgatttgaagttagttagtcataacgtttatatgttatcgaccgttttgtatccgaactggagacttttaacataa	SAB1874	SACOL2003	SaurJH1_2030*	SaurJH9_2061	SAR2031*	SAS1862*	SAHV_1989	SAV2003*	MW1940*	SA1811*	SAOUHSC_02240*	NWMN_1926	SAUSA300_1973*	USA300HOU_2010*
Delta hemolysin	hld	38	2974-3108	-	atgagttgtttaattttaagaatttttatcttaattaaggaaggagtgatttcaatggcacaagatatcatttcaacaatcggtgacttagtaaaatggattatcgacacagtgaacaaattcactaaaaaataa	-	SACOL2022	SaurJH1_2109	SaurJH9_2072*	SAR2122	SAS1940a	SAHV_2020	SAV2035	MW1959	SAS065	SAOUHSC_02260	-	SAUSA300_1988	USA300HOU_2031
Enterotoxin C	sec	13	58618-59418	+	atgtataagagattatttatttcacgtgtaattttgatattcgcactgatactagttatttctacacccaacgttttagcagagagtcaaccagaccctatgccagatgatttgcacaaatcaagtgagtttactggtacgatgggtaatatgaaatatttatatgacgatcattatgtatcagcaactaaagttaagtctgtagataaatttttggcacatgatttaatttataacattagtgataaaaaactgaaaaattatgacaaagtgaaaacagagttattaaatgaagatttagcaaagaagtacaaagatgaagtagttgatgtgtatggatcaaattactatgtaaactgctatttttcatccaaagataatgtaggtaaagttacaggt…	SAB0363	-	-	-	-	-	SAHV_1995	SAV2009	MW0759	SA1817	-	-	-	-
Enterotoxin-like L	sell	13	59585-60307	-	atgaaaaaaagattattatttgtaattgttattactttatttattttttcttctaatcatacagtcttatctaacggcgatgtaagtccaggaaacctaagaaatttttatactaaatatgaatatgtgaatttaaagaatgttaaagacaaaaattcaccagaatcacaccgcttagaatactcgtataaaaatgatacattgtatgctgaatttgacaatgaatatataactagtgatctaaagggaaaaaatgtcgatgtttttggtataagctataaatatggttctaactctcgtactatatatggcggtgttactaaagcagaaaacaataaattagattcgccaagaataatacctataaatttaattatcaatggcaagcatcaaacagtt…	SAB0364c	-	-	-	-	-	SAHV_1994	SAV2008	MW0760	SA1816	-	-	-	-
Exfoliative toxin type A	eta	3	7742-8689	-	atgagacttcaaaaagcacctctagtaacgtcaggactagtcttaggattattaggcctgggtaatctattaaaagacttatctcttactttaaacgctgtttgcggaatctttgctttcttgatttggattcaccttttatgtactatgatcaaatattttaataatgtgaaagaacaattaaacagtcctctagtttcatcagtgttcacaacatttttcatgtctggctttttaggtactacttatttaaatacattttttagtaacataacttttatcaatagcttaataacgcctatttggattttatgccttgtgggaattatgacgcatatgattattttttcaataaaatatttaaaagatttttcacttgaaaatgtttatccttcgtgg…	SAB1037c	SACOL1184	SaurJH1_1256	-	SAR1147	SAS1106	SAHV_1163	SAV1173	MW1054	SA1016	SAOUHSC_01133	NWMN_1082	SAUSA300_1065	USA300HOU_1110
Exotoxin	set15	14	2106-2801	+	atgaaattaaaaaatattgctaaagcaagtttagcactagggattttaacaacagggatgattacaactactgctcagccagtaaaagcagaaagtatggatagctcattaactgctatttctaatgatactcaaaaattgaaagattattatacaggaacaagttttgattataaaaatttaaatgggtatagagaaggtaatatcgcaacatttatttttaattcacagcaaatagatgtaactttaaccgaaaatgaaaaaaataagtttgaagatggaaatggaatacaaaatgtggatgtgtttgttgtgagagaaggatctggtaggcaagcaacagattattcaattggaggaatttcaaaaacaaatggagataattataaagactatgta…	-	-	SaurJH1_0468	SaurJH9_0456	-	-	SAHV_0431	SAV0433	-	SA0393	SAOUHSC_00399	-	-	-
Exotoxin	set16	13	65639-66319	+	atgaaatttaaagcgatagcaaaagcaagtttagcattgggaatgttagcaacaggtgtaattacatcgaatgtacaatcagtacaagcgaaaacagaagttaaacaacaaagtgaggctgatttaaaactttattataatggaccaagttttgaatataaaaaagtaactggatatggatttattgaaggtaaagatagatttattgattttatatacaatggacaatataataaaatatctttagttggttctgataaagataaatataatgaagaagttaacccagatatagatgtgtttgtcgttagagaaggaaacggtagacaagctgataatcattcgattggtggcgtaacaaaaacaaacagtcaaccttttattgactatatacacaca…	SAB0376	-	-	-	-	SAS0384	-	-	MW0382	-	-	-	-	-
Exotoxin	set18	13	67591-68661	+	atgaaaatgagaacaattgctaaaaccagtttagcactagggcttttaataacaggcgcaattacagtaacgacgcaatcggtcaaagcagaaaaagtacaatcaactaaagttgacaaagtaccaacgcttaaagcagagcgattagcaatgataaacataacaacaggtgcaaatacagcgacaacacaagcagctaatacaagacaagaacgcacgcctaaactcgaaaaggcaccaaatactaatgaggaaaaaacttcaacttccaaaatagaaaaaatatcacaacctaaacaagaaacgcagaaatcgcttaatatatccacaacgccagcgcctaaacaagaacaatcacaaacgacaaccgaatctataacgcagcaaactaaaatgaca…	SAB0378	-	-	-	-	SAS0386	-	-	MW0384	-	-	-	-	-
Exotoxin	set21	13	71399-72094	+	atgaaattaaaaacgatagctaaagcaacattagcattgggattgttagctactggtgtaataacaacagaaagtcaaacagtaaaagcggcagaatcaactcaaggtcaacacaattataaatcgttaaaatactactatagcaagccaagtatagagttaaaaaatcttgatggtttgtatagacagaaagtgacagataaaggagtatatgtttggaaggatcgaaaagattattttgttggcttgcttggtaaagatattgaaaaataccctcaaggtgagcatgataagcaagatgcatttttagtcatcgaggaggaaactgttaatggaagacaatattcaattggtggtttaagtaagacaaatagtaaagaatttagtaaagaagtcgat…	-	-	-	-	-	SAS0389	-	-	MW0387	-	-	-	-	-
Exotoxin	set22	13	72516-73211	+	gtgaaattaaaaacgttagctaaagcaacattggcattaggcttattaactactggtgtgattacatcagaaggccaagcagtgcaagcaaaagaaaagcaagagagagtacaacatttatatgatattaaagacttacatcgatactactcatcagaaagttttgaattcagtaatattagtggtaaggttgaaaattataacggttctaacgttgtacgctttaaccaagaaaatcaaaatcaccaattattcttattaggaaaagataaagataaatataaagaaggccttgaaggccagaatgtctttgtggtaaaagaattaattgatccaaacggtagactatctactgttggtggtgtaacgaagaaaaataaccaatcttctgaaactaat…	SAB0380	-	-	-	-	SAS0390	-	-	MW0388	-	-	-	-	-
Exotoxin	set24	13	74632-75330	+	atgaaatttacagcattagcaaaagcaacattagcattaggaatattaactacaggtgtgtttacaacagaaagtaaagctgttcacgcgaaagtagaacttgatgagacacaacgcaaatattatatcaatatgctacatcaatactattctgaagaaagttttgaaccaacaaatattagtgttaaaagcgaagattactatggctctaacgttttaaactttaaacaacgaaataaagcttttaaagtatttttacttggtgacgataaaaataaatataaagaaaaaacacatggccttgatgtctttgcagtacctgaattaatagatataaaaggtggcatatatagcgttggcggtataacaaagaaaaatgtgagatcagtgtttggattt…	SAB0382	-	-	-	-	SAS0392	-	-	MW0390	-	-	-	-	-
Exotoxin	set25	13	75617-76378	+	atggacgttataataagcgtatatggttcaaattacgtaataaaacagtccaatatattaagattggagcaaataaatatgaaatttacagcattagcaaaagcaacattagctttaggaattttaacaactggaactttaacaacagaggctcattccagtcatgcaaaacaaaatcaagagtcagtaaacaaacatgacaaggaagcattataccgatactacactggaaagactatggaattgaaaaacattaatgctttgaagcatggtaaaaataacttgcgttttaagtatagaggtatgaagattcaagtattgctgcttggaaatgataaaaataaatttcaacagcgtagttataagggcttagatgtgttttttgttcaagaaaaaaga…	SAB0383	-	-	-	-	SAS0393	-	-	MW0391	-	-	-	-	-
Exotoxin	set33	13	69011-69901	+	atggagcatacaactatgaaaataacaacgattgctaaaacaagtttagcactaggccttttaacaacaggtgtaatcacaacgacaacgcaagcagcaaacgcgacaacaccatcttccactaaagtggaagcatcacaatcaacaccgccctcaactaaaatagaagcaccgcaatcaaaaccaaacgcgacaacaccaccttcaactaaagtggaaacaccgcaacaaacaccgaacgcgacaacaccatcttcaactaaagtggaaacaccacaatcgccaaccacaaaacaagtaccaacagaaataaatcctaaatataaagatttaagagcgtattatacgaaaccaagtttagaatttaaaaatgagattggtattattttaaaaaaatgg…	-	-	-	-	-	-	-	-	-	-	-	NWMN_0391	SAUSA300_0398	USA300HOU_0426
Exotoxin	set34	13	70250-70969	+	atggagcatacaactatgaaaatgacagcaattgcgaaagcaagtttagcactaggtattttagcaacaggaacaataacatcaacgcatcaaactgtaaatgcgagtgaacatgaagcaaaatatgaaaatgtgacaaaagatatttttgacttaagagattactatagtggcgcaagtaaggaacttaaaaatgttactggttatcgttatagcaaaggtggcaagcattaccttatctttgataaaaatagaaaattcacaagagtacagatatttggtaaagatattgaaagatttaaagcacgcaaaaatccgggattagacatatttgttgttaaagaagcggaaaaccgtaatggcacagtgttttcatatggtggtgtcactaagaaaaat…	-	-	-	-	-	-	-	-	-	-	-	NWMN_0392	SAUSA300_0399	USA300HOU_0427
Exotoxin	set37	13	73548-74252	+	atgaatatgaaatttacagcgatagctaaagcgatatttgtattaggaatattaacaacaagtgcaatgataacagaaaatcaatcggttaatgcaaaaggaaagtatgaaaaaatgaaccgtttatatgatacaaacaagttacatcaatactattcaggacctagttatgagttaacaaatgttagtggccaaagtcaaggttattatgactctaacgttttgctttttaaccaacaaaatctaaagttccaagtgtttttattgggaaaagatgaaaataaatacaaagaaaaaacacatggtttagatgtctttgcggtaccagaattagtagatttagatggaagaatatttagtgttagtggtgtaacaaagaaaaacgtaaaatcaatattt…	-	-	-	-	-	-	-	-	-	-	-	NWMN_0395	SAUSA300_0402	USA300HOU_0430
Exotoxin	set7	13	66545-67300	+	gtgtatgattcaaattacgtaataaaacaatctaattataatagattggagaatacaactatgaaaatgaaaaatattgcaaaaataagtttgttattaggaatattagcaacaggtgtaaacactacaacggaaaaaccagttcatgccgaaaagaaacctattgtaataagtgaaaatagcaaaaaattaaaagcttattatactcaacctagtattgaatataaaaatgtgacaggttatatcagtttcattcaaccaagtattaaatttatgaatatcatagatggtaattctgttaataatcttgctttaattggcaaagataagcaacattatcatacgggtgtacatcgtaatcttaatatattttacgttaatgaggataagagatttgaa…	-	-	SaurJH1_0458	SaurJH9_0446	-	-	SAHV_0420	SAV0423	-	SA0383	SAOUHSC_00384	-	-	-
Gamma hemolysin	hlgA	5	118835-119800	+	atgaacttaaaattaaatagaaagaaagtgatttctatgattaaaaataaaatattaacagcaactttagcagttggtttaatagcccctttagccaatccatttatagaaatttctaaagcagaaaataagatagaagatatcggccaaggtgcagaaatcatcaaaagaacacaagacattactagcaaacgattagctataactcaaaacattcaatttgattttgtaaaagataaaaaatataacaaagatgccctagttgttaagatgcaaggcttcatcagctctagaacaacatattcagacttaaaaaaatatccatatattaaaagaatgatatggccatttcaatataatatcagtttgaaaacgaaagactctaatgttgatttaatt…	SAB2300	SACOL2419	SaurJH1_2493	SaurJH9_2445	SAR2509	SAS2310	SAHV_2403	SAV2419	MW2342	SA2207	SAOUHSC_02708	NWMN_2318	SAUSA300_2365	USA300HOU_2402
Gamma hemolysin	hlgB	5	121316-122293	+	atgaaaatgaataaattagtcaaatcatccgttgctacatctatggcattattattactttctggtactgctaatgctgaaggtaaaataacaccagtcagcgtaaaaaaagtcgatgacaaagttactttatacaaaacaacagccacagcagattctgataaatttaaaatttcacagattttaacatttaatttcatcaaagataaaagttatgataaagatactttagtacttaaagctactgggaatattaactcaggctttgtgaaacctaatcctaatgactatgacttttcaaaattatattggggagctaaatacaatgtatctataagctcacaatctaatgattcagtaaacgtcgttgattatgcaccaaaaaatcaaaatgaagag…	SAB2302	SACOL2422	SaurJH1_2495	SaurJH9_2447	SAR2511	SAS2312	SAHV_2405	SAV2421	MW2344	SA2209	SAOUHSC_02710	NWMN_2320	SAUSA300_2367	USA300HOU_2405
Gamma hemolysin	hlgC	5	120367-121314	+	atgcttaaaaataaaatattagccacaactttatctgtgagcttacttgcccctcttgccaatccgttattagaaaatgctaaagctgccaacgatactgaagacatcggtaaaggaagcgatatagaaattatcaaaaggacagaagataaaacaagtaataaatggggcgtgactcaaaatattcaatttgattttgtgaaggataaaaaatataacaaagatgctttgatattaaagatgcaaggattcattagctctagaacaacatattacaactataaaaaaactaatcatgttaaagctatgcgatggccattccaatataatattggtttaaaaacaaatgataaatatgtttctttaattaattatttacctaaaaataaaattgaatct…	SAB2301	SACOL2421	SaurJH1_2494	SaurJH9_2446	SAR2510	SAS2311	SAHV_2404	SAV2420	MW2343	SA2208	SAOUHSC_02709	NWMN_2319	SAUSA300_2366	USA300HOU_2404
Leukocidin subunit G	lukG	11	10300-11316	+	atgattaaacaattatacaaaaacatcacaatttgtagtttagcaatatctactgcattaactgtatttccggcaacttcttatgcaaaaattaattctgaaattaaagctgtttctgagaagaatcttgatggtgatactaaaatgtatacacgtacagctacaacaagtgatagtcaaaaaaatattactcaaagcttacaatttaatttcttaactgaacctaattatgataaagaaacagtatttattaaagcaaaaggtacaattggtagtggtttgagaattttagacccaaatggttattggaatagtacattaagatggcctggatcttattcagtttcaattcaaaatgttgatgacaacaacaatacaaatgtgactgactttgcacca…	-	-	-	-	-	-	-	-	-	-	-	-	-	-
Leukocidin subunit H	lukH	11	9223-10278	+	atgaaaaataaaaaacgtgttttaatagcgtcatcattatcatgtgcaattttattgttatcagcagcaacgactcaagcaaattcagctcataaagactcgcaagatcaaaataagaaagaacatgttgataagtctcaacaaaaagacaaacgtaatgttactaataaagataaaaattcaacagtacctgatgatattgggaaaaacggtaaaatcacaaaacgaactgaaacagtatatgatgagaaaacaaatatactccaaaatttacaattcgactttatcgatgatccaacttatgacaagaatgtattacttgttaaaaaacaaggctcaattcattcaaatttaaagtttgaatctcataaagaagaaaaaaattcaaattggttaaag…	-	-	-	-	-	-	-	-	-	-	-	-	-	-
Leukotoxin D	lukD	4	388427-389410	-	atgaaaatgaaaaaattagtcaaatcatcagttgcttcatcaattgcactgcttttgctatcgaatacagttgatgcagctcaacatatcacacctgtaagcgagaaaaaagtagatgacaaaatcactttatacaaaacaacagcaacatctgataatgataaattgaatatttctcaaattttaacgtttaatttcattaaggataaaagttatgacaaagatacattagtacttaaggcagccggaaacattaattcaggttataaaaagcctaatccaaaagattacaattactcacagttttattggggcggtaagtataatgtttcggttagttcagaatcaaatgatgctgtaaatgttgttgactatgcacctaaaaatcaaaatgaagaa…	SAB1686c	SACOL1880	SaurJH1_1904	SaurJH9_1870	SAS1748	-	SAHV_1804	SAV1819	MW1767	SA1637	SAOUHSC_01954	NWMN_1718	SAUSA300_1768	USA300HOU_1817
Leukotoxin E	lukE	4	389412-390346	-	atgttagctgcaactttgtcagtaggactgattgcacctttagcatctccgattcaagaatctagagcaaatactaatattgaaaatattggtgatggtgctgaagtaatcaaacgtacggaggatgtaagtagtaagaaatggggcgttactcaaaatgtccaattcgactttgtaaaagataaaaaatataacaaagacgctttaattgttaaaatgcaaggttttattaattccagaacttcattttcagatgtgaagggtagtggatatgaattaactaaacgaatgatttggccattccaatataatataggactgacgactaaagatccaaatgttagcttaatcaattaccttcctaaaaacaaaatagaaactactgatgttggtcaaaca…	SAB1687c	SACOL1881	SaurJH1_1905	SaurJH9_1871	SAS1749	-	SAHV_1805	SAV1820	MW1768	SA1638	SAOUHSC_01955	NWMN_1719	SAUSA300_1769	USA300HOU_1818
Panton-Valentine leukocidin	lukF-PV	4	259-1236	-	atgaaaaaaatagtcaaatcatcagttgttacatcaattgcattgcttttgctatccaatacagttgatgcagctcaacatatcacacctgtaagtgagaaaaaggttgatgataaaattactttgtacaaaacaactgcaacatcagattccgataagttaaaaatttctcagattttaacttttaattttattaaagataaaagttatgataaagatacattaatactcaaagctgctggaaacatttattctggctatacaaagccaaatccaaaagacactattagttctcaattttattggggttctaagtacaacatttcaattaattcagattctaatgactcagtaaacgttgtagattatgcacctaaaaatcaaaatgaagaatttcaa…	-	-	-	-	-	-	-	-	MW1378	-	-	-	SAUSA300_1381	USA300HOU_1430
Panton-Valentine leukocidin	lukS-PV	4	1238-2185	-	atgatttttatggtcaaaaaaagactattagctgcaacattgtcgttaggaataatcactcctattgctacttcgtttcatgaatctaaagctgataacaatattgagaatattggtgatggcgctgaggtagtcaaaagaacagaagatacaagtagcgataagtggggggtcacacaaaatattcagtttgattttgttaaagataaaaagtataacaaagacgctttgattttaaaaatgcaaggttttatcaattcaaagactacttattacaattacaaaaacacagatcatataaaagcaatgaggtggcctttccaatacaatattggtctcaaaacaaatgaccccaatgtagatttaataaattatctacctaaaaataaaatagattca…	-	-	-	-	-	-	-	-	MW1379	-	-	-	SAUSA300_1382	USA300HOU_1431
Table Legend
* Truncated gene
